# Supplementary material for: Bacterial Diversity in Sediments from Lianhuan Lake, Northeast China
Source: Microorganisms. 2024 Sep 20;12(9):1914. doi: 10.3390/microorganisms12091914 (PMC11433699; doi:10.3390/microorganisms12091914)
Supplement: Supplementary file 1 [file microorganisms-12-01914-s001.zip]

Archive with 1 entries (1 files):
- microorganisms-3191073-supplementary.pdf
